# Supplementary material for: Short, Lipidated Dendrimeric γ-AApeptides as New Antimicrobial Peptidomimetics
Source: Int J Mol Sci. 2023 Mar 29;24(7):6407. doi: 10.3390/ijms24076407 (PMC10094648; doi:10.3390/ijms24076407)
Supplement: Supplementary file 1 [file ijms-24-06407-s001.zip]

Archive with 1 entries (1 files):
- ijms-2244699-SI.pdf
